# Supplementary material for: Oral PrEP continuation rates among key populations in Nigeria: a retrospective cohort study of a large-scale HIV prevention programme
Source: BMJ Glob Health. 2025 Dec 19;10(12):e018739. doi: 10.1136/bmjgh-2024-018739 (PMC12716584; doi:10.1136/bmjgh-2024-018739)
Supplement: online supplemental figure 2 [file bmjgh-10-12-s002.xlsx]

## Sheet: Sheet 1
month_year
